# Supplementary material for: Redirecting electron flow in Acetobacterium woodii enables growth on CO and improves growth on formate
Source: Nat Commun. 2024 Jun 26;15:5424. doi: 10.1038/s41467-024-49680-5 (PMC11208171; doi:10.1038/s41467-024-49680-5)
Supplement: Supplementary file 4 — Source Data [file 41467_2024_49680_MOESM4_ESM.xlsx]

## Sheet: Fig. 2a
Optical densities of the ΔhydBA/hydA2 mutant after the third (squares), fifth (circles) and tenth transfer (triangles) and the control strain ΔpyrE (diamonds) during growth on 25 % CO.
		ΔhydBA/hydA2 mutant after the third transfer							ΔhydBA/hydA2 mutant after the fifth transfer
		OD600							OD600
	time (h)	rep. 1	rep. 2	rep. 3				time (h)	rep. 1	rep. 2	rep. 3
	0	0.044	0.043	0.052				0	0.041	0.043	0.042
	19.5	0.054	0.047	0.061				17	0.07	0.083	0.067
	50.5	0.083	0.068	0.092				25	0.119	0.126	0.165
	115.5	0.158	0.147	0.168				41	0.253	0.237	0.294
	124	0.184	0.186	0.196				48	0.343	0.365	0.41
	139.25	0.223	0.244	0.286				65.25	0.63	0.615	0.722
	145.5	0.256	0.269	0.302				73	0.68	0.694	0.753
	163	0.357	0.364	0.378				94.75	0.793	0.765	0.826
	170	0.364	0.378	0.392				138.5	0.914	0.92	0.922
	186	0.388	0.367	0.395				160	0.92	0.894	0.943
		ΔhydBA/hydA2 mutant after the tenth transfer							the control strain ΔpyrE
		OD600							OD600
	time (h)	rep. 1	rep. 2	rep. 3				time (h)	rep. 1	rep. 2	rep. 3
	0	0.054	0.06	0.057				0	0.04	0.043	0.052
	7.5	0.12	0.131	0.125				19.5	0.041	0.044	0.047
	22.5	0.238	0.265	0.244				50.5	0.043	0.045	0.042
	31	0.323	0.294	0.363				115.5	0.044	0.043	0.046
	47	0.438	0.389	0.421				124	0.043	0.047	0.053
	56	0.58	0.61	0.584				139.25	0.047	0.046	0.043
	70.5	0.781	0.796	0.82				145.5	0.048	0.045	0.056
	79.5	0.891	0.904	0.903				163	0.045	0.047	0.062
	96.5	0.924	0.93	0.935				170	0.044	0.043	0.056
	100	0.935	0.953	0.962				186	0.043	0.046	0.053

## Sheet: Fig. 2b
After the tenth transfer, the ΔhydBA/hydA2 mutant was grown on 0 (inverted triangles), 25 (squares), 50 (circles), 75 (triangles) and 100% CO (diamonds).
		0 % CO							25 % CO							50% CO
		OD600							OD600							OD600
	time (h)	rep. 1	rep. 2	rep. 3				time (h)	rep. 1	rep. 2	rep. 3				time (h)	rep. 1	rep. 2	rep. 3
	0	0.055	0.054	0.056				0	0.051	0.056	0.054				0	0.058	0.048	0.052
	7.5	0.057	0.062	0.068				7.5	0.12	0.113	0.094				7.5	0.104	0.11	0.132
	22.5	0.057	0.063	0.062				22.5	0.238	0.246	0.205				22.5	0.186	0.245	0.194
	31	0.066	0.057	0.061				31	0.323	0.367	0.311				31	0.297	0.312	0.336
	47	0.056	0.067	0.058				47	0.438	0.474	0.423				47	0.483	0.51	0.496
	56	0.063	0.066	0.068				56	0.58	0.592	0.48				56	0.61	0.674	0.663
	70.5	0.068	0.067	0.062				70.5	0.781	0.811	0.694				70.5	0.902	0.96	0.93
	79.5	0.053	0.067	0.068				79.5	0.891	0.91	0.892				79.5	0.968	0.982	0.994
	96.5	0.059	0.061	0.059				96.5	0.924	0.946	0.93				96.5	1.045	0.99	1.04
								100	0.935	0.936	0.965				100	1.0505	1.04	1.01
		75 % CO							100 % CO
		OD600							OD600
	time (h)	rep. 1	rep. 2	rep. 3				time (h)	rep. 1	rep. 2	rep. 3
	0	0.055	0.054	0.049				0	0.054	0.052	0.05
	7.5	0.095	0.1	0.12				7.5	0.095	0.1	0.092
	22.5	0.171	0.24	0.19				22.5	0.142	0.146	0.151
	31	0.243	0.26	0.31				31	0.189	0.21	0.193
	47	0.408	0.44	0.42				47	0.351	0.373	0.372
	56	0.55	0.66	0.59				56	0.48	0.452	0.496
	70.5	0.748	0.81	0.76				70.5	0.735	0.762	0.82
	79.5	0.979	0.955	0.992				79.5	0.858	0.881	0.91
	96.5	0.9735	0.991	0.997				96.5	0.924	0.92	0.946
	100	0.9955	0.983	0.99				100	0.9515	0.957	0.996

## Sheet: Fig. 3a
Conversion of CO in resting cells of the ΔhydBA/hydA2 mutant with 60 mM KHCO3 under 2 bar of a N2/CO2/CO (40:10:50, v/v/v) atmosphere. Acetate (circles) and formate (triangles) were determined.
			Acetate (mM)		Formate (mM)
		Time (h)	rep. 1	rep. 2	rep. 1	rep. 2
		0	0	0	0	0
		1	2.3	1.7	2.1	1.7
		2	4.3	3.9	3.8	3.7
		4	8.7	7.3	7	6.3
		7	13.5	12.6	9.7	10.1
		15	17.8	17.286	15.2	15.6
		24	19	17.6	17.9	17.8

## Sheet: Fig. 3b
Conversion of CO in resting cells of the ΔhydBA/hydA2 mutant with 300 mM KHCO3 under 2 bar of a N2/CO2/CO (40:10:50, v/v/v) atmosphere. Acetate (circles) and formate (triangles) were determined.
			Acetate (mM)		Formate (mM)
		Time (h)	rep. 1	rep. 2	rep. 1	rep. 2
		0	0	0	0	0
		1	0.6	0.6	4.6	4.7
		2	0.9	0.7	7.9	7.5
		4	1	0.8	13.1	13
		7	1.4	1.1	18.6	17.8
		15	1.5	1.3	22.8	20.8
		24	1.5	1.4	26.3	24.9

## Sheet: Fig. 3c
Conversion of CO in resting cells of the ΔhydBA/hydA2 mutant under CO2/bicarbonate-depleted conditions with 2 bar of a N2/CO (50:50, v/v) atmosphere. Acetate (circles) and formate (triangles) were determined.
			Acetate (mM)		Formate (mM)
		Time (h)	rep. 1	rep. 2	rep. 1	rep. 2
		0	0	0	0	0
		1	2.5	2.2	0	0
		2	4.1	3.6	0.4	0.6
		4	6.6	5.4	1.7	2.3
		7	8.3	6.2	5.2	5.7
		15	8.7	8.8	8.7	8.2
		24	8.9	9.8	10.4	11.4

## Sheet: Fig. 3d
Conversion of CO in resting cells of the ΔhydBA/hydA2 mutant under Na+-depleted conditions with 60 mM KHCO3 under 2 bar of a N2/CO2/CO (40:10:50, v/v/v) atmosphere. Acetate (circles) and formate (triangles) were determined.
			Acetate (mM)		Formate (mM)
		Time (h)	rep. 1	rep. 2	rep. 1	rep. 2
		0	0	0	0	0
		1	0.5	0.5	3.4	3.2
		2	0.8	0.7	6.5	6.2
		4	0.9	0.9	10.9	10.2
		7	1.1	1.1	18.3	17
		15	1.5	1.5	29.6	28.5
		24	1.9	1.8	32.4	31.3

## Sheet: Fig. 4a
Cells of the ∆pyrE (squares) and the CO-adapted ΔhydBA/hydA2 mutant (circles) were grown on 100 mM formate in phosphate-buffered complex medium under a 100% N2 atmosphere.
		ΔpyrE strain							CO-adapted ΔhydBA/hydA2 mutant
		OD600							OD600
	time (h)	rep. 1	rep. 2	rep. 3				time (h)	rep. 1	rep. 2	rep. 3
	0	0.04	0.043	0.042				0	0.041	0.043	0.042
	7	0.073	0.074	0.088				7	0.059	0.068	0.061
	22.75	0.156	0.164	0.178				22.75	0.145	0.148	0.153
	30	0.284	0.257	0.262				30	0.207	0.217	0.214
	47	0.379	0.384	0.392				47	0.465	0.474	0.464
	55	0.408	0.396	0.399				55	0.636	0.648	0.619
	71	0.405	0.412	0.423				71	0.86	0.852	0.823
	79	0.405	0.398	0.402				79	0.857	0.861	0.834
	95	0.402	0.41	0.399				95	0.875	0.853	0.818

## Sheet: Fig. 4b
Formate (triangles) and acetate (diamonds) were determined in the ∆pyrE
		Acetate (mM)							Formate (mM)
	time (h)	rep. 1	rep. 2	rep. 3				time (h)	rep. 1	rep. 2	rep. 3
	0	0	0	0				0	91.2	91.6	92.2
	22	5.3	6.6	6.3				22	68.6	90.3	83.5
	30	9.3	8.2	7.9				30	79.7	80.4	75.1
	47	18.7	18.8	18.7				47	20.3	26.4	22.5
	55	24.1	20.3	21.8				55	0	0	0
	79	26.2	22.4	22.9				79	0	0	0
	95	24.6	23.5	24				95	0	0	0

## Sheet: Fig. 4c
Formate (triangles) and acetate (diamonds) were determined in the CO-adapted ΔhydBA/hydA2
		Acetate (mM)							Formate (mM)
	time (h)	rep. 1	rep. 2	rep. 3				time (h)	rep. 1	rep. 2	rep. 3
	0	0	0	0				0	96.8	94.6	98.4
	22	3.7	4.7	4.4				22	81.8	94.2	93.1
	30	5.5	5.4	5.7				30	88.7	87.8	88.5
	47	8.8	12.2	12.2				47	57.8	71.6	76.8
	55	10.8	14.2	13.1				55	42	52.8	52.8
	79	20.8	21.5	21.4				79	17.8	16.9	20.3
	95	23.2	22	21.2				95	11.8	14	13

## Sheet: Fig. 5a
Conversion of formate in resting cells of the ΔpyrE. Formate (triangles) and acetate (circles) were determined at each time point.
			Acetate (mM)		Formate (mM)
		Time (h)	rep. 1	rep. 2	rep. 1	rep. 2
		0	0	0	246.6	248.1
		0.5	10.8	9.6	200	198.5
		1	17.6	20.8	149.1	155.3
		2	33.1	34.4	75.2	79.3
		4	49.9	50.4	2.3	4.9
		7	54.1	52.3	0	0
		24	59	58.5	0	0

[truncated: 8 more sheets: Fig. 5b, Fig. 5c, Supplementary Fig. 1b, Supplementary Fig. 1c, Supplementary Fig. 2a, Supplementary Fig. 2b, Supplementary Fig. 3a, Supplementary Fig. 3b]
